# Supplementary material for: Reference conditions and threshold values for nitrate-nitrogen in New Zealand groundwaters
Source: J R Soc N Z. 2023 Jun 12;55(1):1–31. doi: 10.1080/03036758.2023.2221034 (PMC11619017; doi:10.1080/03036758.2023.2221034)
Supplement: Supplemental material [file TNZR_A_2221034_SM9473.csv]

Site				Location				Depth (m below ground surface)			Aquifer Details		Surrounding Landuse		Hydrochem. Cluster	Median NO3-N (mg/L)		Mean and selected percentiles in modelled groundwater Age Distribution (years)
Site ID	Regional Authority	Site Name	Site Name Alternate	Easting (New Zealand Map Grid Projection)	Northing (New Zealand Map Grid Projection)	Easting (New Zealand Transverse Mercator Projection)	Northing (New Zealand Transverse Mercator Projection)	Bore	Screen Top	Screen Bottom	Lithology	Confinement	Category	NO3N Leach		2000-2009	2010-2019	Mean	5th percentile	10th percentile	20th percentile	33rd percentile	50th percentile	66th percentile	80th percentile	90th percentile	95th percentile
78	Auckland Council	Waitakere Rd - Deep	6474003	2649500	6489800	1739005	5927973	150	78	150	Sandstone	Semi-confined	Horticultural	7.21	2	NA	0.01	350	68.6	82.2	110.6	153.2	219.4	300.05	394.8	487.6	547.6
77	Auckland Council	Waitakere Rd - Shallow	6475015	2649600	6489800	1739213	5928139	36	20	36	Sandstone	Semi-confined	Horticultural	7.43	2	NA	0.01	250	49.8	60.6	83.8	117.4	173	242.4	331.2	430	505
75	Auckland Council	Seagrove Rd	7417021	2666300	6450900	1755957	5889239	201	97	201	Sandstone	Confined	Dairy	17.37	2	0.02	0.01	320	65.2	78	104.6	144.8	208	286.2	379.6	474.6	538.6
76	Auckland Council	Ostrich Farm Rd # 1	7418027	2676400	6446700	1766043	5885027	84.5	68	84	Shellbeds	Confined	Dairy	22.41	2	NA	0.01	340	69.2	82.4	110	151.6	216.6	296.4	390.4	483.6	544.8
358	Auckland Council	Rifle Range Rd - Deep	7428103	2676600	6442600	1766295	5880987	90	78	90	Basalt	Semi-confined	Horticultural	20.34	2	0.01	0.01	340	69.2	82.4	110	151.6	216.6	296.4	390.4	483.6	544.8
340	Auckland Council	Rifle Range Rd - Shallow	7428105	2676600	6442600	1767240.617	5880923.019	42	29	42	Basalt	Unconfined	Horticultural	13.50	1A	8.95	9.65	38	2	4	8.6	15.2	26.2	40.8	60.8	87.2	112.8
340	Auckland Council	Rifle Range Rd - ShallowNEW		NA	NA	1766295	5880987	42	29	42	NA	Unconfined	NA	20.34	1A	8.95	9.65	42	32.2	32.8	34	35.8	38.6	42.4	47.8	54.8	61.6
21	Bay of Plenty Regional Council	ALLEN		2811000	6374300	1900812.991	5812826.891	10			Pumice	Unconfined	Horticultural	31.18	1A	0.54	NA	7	3.4	3.6	4	4.8	5.8	7	9	11.4	13.8
20	Bay of Plenty Regional Council	BEEK (other buried well)		2853600	6351900	1943489.787	5790471.301	9	6	9	Sand	Unconfined	Dairy	55.64	2	0.05	NA	9	4.6	4.8	5.4	6.2	7.4	9.2	11.6	14.6	17.8
56	Bay of Plenty Regional Council	ETERNAL SPRINGS		2840930	6348890	1930780.271	5787549.313	319.5	295	319	Pumice	Confined	Agriculture	34.50	1B	0.18	0.18	145	48.8	54.2	66.2	84.4	113.2	152.4	205.2	274.2	341.2
57	Bay of Plenty Regional Council	FERNLANDSPA		2785700	6383680	1875478.976	5822172.604	176.8	97	176	Rhyolite	Confined	Park/Reserve	2.04	2	0.02	0.01	165	55.4	61.6	75.2	95.8	128.6	172.6	232	308	381.2
55	Bay of Plenty Regional Council	OHOPEGC		2872700	6348900	1962617.025	5787496.175	12	5	7	Limestone	Unconfined	Park/Reserve	0.00	1A	1.3	0.89	9	2.8	3.2	4	5	6.8	9.2	12.6	17	21.4
58	Bay of Plenty Regional Council	PEMBERTON		2789360	6344720	1879187.945	5785472.922	134	39	134	Ignimbrite	Confined	Agriculture	34.71	1B	1.3	1.25	110	15	20.4	32.2	50	79.6	117.4	170.4	238.4	305.4
19	Waikato Regional Council	COROMANDEL	60-12	2754978	6481067	1844477.657	5919583.77	6	2	6	Sand	Unconfined	Urban	4.80	1B	0.8	0.95	1.5	0.2	0.2	0.5	0.6	0.8	1.2	1.8	2.6	3.2
350	Waikato Regional Council	GRAHAM	61-86	2665200	6435900	1754596	5874016	35	19	35	Basalt	Confined	Horticultural	11.87	1A	9.85	10.3	22	7.2	8.2	10	12.6	17.2	23.2	31.2	42	52.6
18	Waikato Regional Council	HAMBASIN	69-1709	2722530	6374470	1812293	5812858	5	2	5	Gravel	Unconfined	Dairy	20.29	1A	4.71	6.1	0.2	0.05	0.05	0.05	0.05	0.1	0.1	0.15	0.15	0.15
349	Waikato Regional Council	HANDCOCK	61-93	2686100	6428900	1775757	5867144	26	19	26	Basalt	Unconfined	Forestry	28.31	1A	23	21	26.5	4.2	4.6	5.8	8	30	35.6	43.6	54	64.6
16	Waikato Regional Council	HAURAKIGRABEN	17	2754400	6374100	1844481	5812637	22.4	17	22	Pumice	Unknown	Dairy	30.64	1A	3.85	3.7	22.8	4	4.4	5.4	6.8	10.8	32.4	40.4	50.8	61.2
458	Waikato Regional Council	KURATAU	68-964	2750601	6253247	1840520.706	5691670.977	5	2	5	Sand	Unconfined	Agriculture	1.14	1B	0.26	0.31	1	0.2	0.2	0.2	0.5	0.6	0.8	1.2	1.8	2.2
458	Waikato Regional Council	68-964 Kuratau		2750601	6253247	1840520.706	5691670.977	5	2	5	Sand	Unconfined	Agriculture	1.14	1B	0.26	0.31	6	2	2.2	2.6	3.4	4.6	6.2	8.4	11.4	14.2
17	Waikato Regional Council	PUKEKOHE	61-258	2682075	6435057	1771754.419	5873431.07	35	24	35	Basalt	Semi-confined	Agriculture	11.00	1B	2.6	2.9	150	40.4	46.6	60.2	80.8	113.6	157.8	217.4	294.6	367.8
17	Waikato Regional Council	PUKEKOHE	61-258	2682075	6435057	1771729	5873388	35	24	35	Basalt	Semi-confined	Agriculture	10.98	1A	2.6	2.9	35	9.2	10.8	14	18.6	26.6	37	51.4	70.2	89
346	Waikato Regional Council	REIDS	70-1134	2703700	6364900	1793458	5803246	10.6	4	6	Sand	Unconfined	Horticultural	41.44	1A	3.85	5.6	1	0.2	0.2	0.2	0.5	0.6	0.8	1.2	1.8	2.2
348	Waikato Regional Council	SPRINGDALE_SCH	64-720	2737200	6404500	1826969	5842949	6	2	6	Pumice	Semi-confined	Agriculture	48.19	1A	13.1	21	10.65	0.2	0.2	0.5	1.8	5.6	11	18.2	27.6	37
347	Waikato Regional Council	Wilcox		2750980	6365660	1870767	5804097	22.2	6	22	Sand	Unconfined	Dairy	6.98	1A	6	4.6	8.75	0.2	0.2	0.2	0.5	1.4	7.2	15.4	26.2	36.8
338	Gisborne District Council	GPB102		2943565	6272491	2033820.275	5710963.149	99	82	84	Gravel	Confined	Horticultural	3.59	2	0.02	0.025	185	62.2	69	84.2	106.2	143.4	192.4	257.4	339.6	415.4
83	Gisborne District Council	GPC031	Awapuni Rd	2941594	6269888	2031317.741	5708656.807	4.12	3	4	Unknown	Unconfined	Horticultural	8.65	2	0.28	0.57	50	36.6	37.4	39	41.4	45.6	50.8	58.2	68	77.6
83	Gisborne District Council	GPC031		2941594	6269888	2031712	5708444	4.12	3	4	Unknown	Unconfined	Horticultural	8.05	2	0.28	0.57	1	0.2	0.2	0.2	0.5	0.6	0.8	1.2	1.8	2.2
81	Gisborne District Council	GPC062		2940137	6267837	2030217.477	5706652.28	9.8	6	9	Unknown	Semi-confined	Horticultural	9.16	2	0.014	0.01	130	43.6	48.6	59.4	75.6	101.6	136.6	185	247	308.4
81	Gisborne District Council	GPC062		2940137	6267837	2030254	5706388	9.8	6	9	Unknown	Semi-confined	Horticultural	8.66	2	0.014	0.01	15	1.8	2.6	4.2	6.6	10.6	15.8	23	32.6	42
82	Gisborne District Council	GPE006		2939086	6278198	2029193	5716763	24.4	21	24	Unknown	Semi-confined	Horticultural	10.10	2	0.014	0.01	44	13.6	15.2	19	24.6	34	46.4	63.4	85.8	107.4
80	Gisborne District Council	GPD130	Makuraka	2941519	6271602	2031636.006	5710161.792	127	64	67	Gravel	Confined	Horticultural	7.25	2	0.011	0.01	170	57	63.4	77.4	98.4	132.2	177.6	238.4	316	390.4
79	Gisborne District Council	GPF090		2940200	6278000	2030247	5716709	51.8	48	51	Pumice	Unconfined	Horticultural	9.09	2	0.02	0.02	125	41.8	46.6	57	72.6	98.4	131.4	177.8	237.6	297.8
49	Greater Wellington Regional Council	AVALONSTUDIOS	R27/1183	2673105	6000405	1763078.767	5438685.643	25	17	24	Gravel	Semi-confined	Urban	0.25	1B	0.29	0.28	0.3	0.05	0.05	0.05	0.05	0.1	0.1	0.15	0.2	0.5
51	Greater Wellington Regional Council	BETTYS	S25/5125	2692751	6044728	1782733.735	5483013.438	6.6	4	6	Gravel	Unconfined	Horticultural	25.64	1B	2.8	2.95	1	0.2	0.2	0.2	0.5	0.6	0.8	1.2	1.8	2.2
52	Greater Wellington Regional Council	BOFFA	R26/6624	2683931	6036006	1773881.92	5474085.092	10.4	7	10	Gravel	Unconfined	Urban	2.90	1A	2.9	2.9	15.5	0.2	0.2	0.5	0.8	20	23.8	29	36	43
45	Greater Wellington Regional Council	EDHOUSE	S25/5322	2693000	6049200	1783082.856	5487485.826	27	15	27	Gravel	Semi-confined	Horticultural	12.15	1A	9.8	9.3	35	10.8	13	18	28.4	34.4	39.2	46.2	55.4	64.8
59	Greater Wellington Regional Council	MANGAROA		2687737	6007040	1777679.348	5445333.812	25	21	24	Gravel	Semi-confined	Urban	3.80	1B	0.7	0.91	80	26.8	29.8	36.4	46.4	63	84.8	113.8	152.8	192
59	Greater Wellington Regional Council	MANGAROA	R27/6833	2687737	6007040	1777679.348	5445333.812	25	21	24	Gravel	Semi-confined	Urban	3.80	1B	0.7	0.91	150	50.2	56	68.4	87	117	157.4	211.8	283	351.4
44	Greater Wellington Regional Council	PENRAY	S25/5256	2690508	6044868	1780482.579	5483285.497	30.78	26	30	Gravel	Confined	Horticultural	17.19	1A	9.7	7.85	3	1.8	1.8	2	2.2	2.4	2.8	3.4	4	4.6
42	Greater Wellington Regional Council	QEPARK	R26/6503	2676272	6024010	1766381.035	5461485.13	14.8	15	15	Gravel	Unconfined	Park/Reserve	2.57	2	0.02	0.02	1.5	0.8	0.8	0.8	1	1	1.2	1.6	1.8	2.2
53	Greater Wellington Regional Council	SPTYRES	R27/1137	2683427	6006672	1773679.322	5444984.303	21.34			Gravel	Unconfined	Industrial	1.23	1B	1.1	1.7	1	0.2	0.2	0.2	0.5	0.5	0.6	1	1.2	1.6
54	Greater Wellington Regional Council	WAINUIOMATAGC	R27/6418	2672241	5987409	1762276.875	5425786.168	6.5			Gravel	Unconfined	Park/Reserve	3.16	1A	1.9	1.6	0.5	0.2	0.2	0.2	0.2	0.5	0.5	0.6	0.8	0.8
46	Greater Wellington Regional Council	R27/1180 NGMP Willoughby		2670457	5997412	1760435.479	5435698.05	39.2			Gravel	Confined	Urban	0.17	1A	0.925	0.915	6.5	3.2	3.4	3.8	4.4	5.4	6.6	8.4	10.6	12.8
464	Greater Wellington Regional Council	S27/0299 / Johnson		2706525	6000655	1810472.9	5454278.43	17.4	13	17	Gravel	Confined	Dairy	17.34	1B	0.28	0.3	2.5	1.6	1.6	1.6	1.8	2	2.4	2.8	3.4	4
465	Greater Wellington Regional Council	S26/0705 NGMP CDC S		2720489	6015999	1810472.9	5454278.43	27.4	25	27	Gravel	Semi-confined	Dairy	17.34	1A	4.7	4.5	13	3.4	4	5.2	7	9.8	13.6	19	26	32.8
466	Greater Wellington Regional Council	T26/0489 Duffy deep	T26/0489	2737585	6023576	1827626.505	5461868.496	54	48	54	Gravel	Confined	Horticultural	14.97	1A	10.7	10.7	45.75	5.2	6	7.6	11.4	20.6	42.6	76	118.8	162.4
467	Greater Wellington Regional Council	S27/0344 George	S27/0344	2713369	5999061	1803347.809	5437340.431	16	13	16	Gravel	Confined	Dairy	27.90	2	NA	0.01	42	3	5	10.6	24.8	36	47.6	63.8	85.6	106.8
468	Greater Wellington Regional Council	S27/0607 Findlayson	S27/0607	2696313	5986755	1786288.908	5425037.202	38	35	38	Gravel	Confined	Dairy	12.21	2	NA	0.01	200	67	74.4	90.8	114.4	154.4	205.6	275.6	361.2	438
363	Hawke's Bay Regional Council	COOK		2935180	6223656	2021511.744	5663522.285	50			Unknown	Unknown	Agriculture	3.68	2	0.0205	0.015	4	1.2	1.4	1.8	2.2	3	4.2	5.6	7.6	9.4
364	Hawke's Bay Regional Council	MARTIN		2891877	6237783	1981964.369	5676267.866	32			Unknown	Unknown	Agriculture	18.20	2	0.03	0.01	90	30.2	33.6	41	52.2	70.8	95.4	128.2	172.2	215.2
27	Hawke's Bay Regional Council	WAIPUKURAU		2806300	6129989	1896418.551	5568323.313	25.19	20	25	Gravel	Unconfined	Urban	8.63	2	0.0265	0.015	110	36.8	41	50.2	64	86.6	115.8	156.8	209.6	262.8
362	Hawke's Bay Regional Council	WARSNOP		2804350	6145182	1894254.173	5583533.491	38			Gravel	Unknown	Agriculture	20.76	1B	1.5	1.5	42	14	15.6	19	24.2	33	44.2	60	80.6	100.5
24	Hawke's Bay Regional Council	WELL#1558		2804466	6132691	1894516.776	5571325.066	22.56	2	22	Greywacke	Semi-confined	Agriculture	18.30	1A	4.4	4.3	44	14	15	17.8	24.8	35	46.6	63.2	85.4	106.8
25	Hawke's Bay Regional Council	WELL#1940		2846826	6163371	1936845.192	5601559.071	66.45	59	66	Gravel	Confined	Horticultural	8.67	2	0.0215	0.01	60.3	26.6	28	31.8	45	53.2	64.6	80.6	101	121.8
26	Hawke's Bay Regional Council	WELL#3697		2838342	6165518	1928336.501	5603958.978	256.5			Gravel	Confined	Horticultural	4.69	1A	2.6	2.6	40	14.2	15.8	18.8	23.6	31.6	42	56.2	75	94
359	Hawke's Bay Regional Council	WELL#3699(15001)		2845228	6174527	1935268.433	5612896.633	254	39	40	Gravel	Confined	Agriculture	15.53	2	0.02	0.01	190	63.6	70.8	86.4	108.8	147	197	263.6	347	423.2
12	Horizons Regional Council	Savage (ex Hinde)		2735033	6090471	1824989.263	5528795.583	34	32	34	Gravel	Confined	Horticultural	12.48	2	0.02	0.03	170	57	63.4	77.4	98.4	132.2	177.6	238.4	316	390.4
14	Horizons Regional Council	MCALOON		2714255	6074187	1804285.424	5512489.988	33.5	33	36	Gravel	Confined	Horticultural	29.61	2	0.01	0.02	136	45.6	50.8	62	79	106.2	143	193.4	258	321.6
15	Horizons Regional Council	Butler (ex Reesby)		2700592	6058655	1790483.663	5496986.94	18.6			Gravel	Unconfined	Agriculture	21.62	1A	33		42	21.8	23	25.4	29.2	35.2	43.4	54.6	69.2	84
13	Horizons Regional Council	362521		2701912	6057619	1791895.845	5495905.827	34	27	32	Gravel	Semi-confined	Horticultural	25.86	1B	0.42	0.49	26	4.2	5.4	8.2	12.2	18.8	27.6	39.6	55.2	71
360	Northland Regional Council	Ahipara	105914	2525555.21	6671051.708	1614710	6108940	31.5	15	27	Sand	Unconfined	Urban	4.84	2	0.315	0.34	22.5	2.2	2.8	5.2	20.4	23.2	27.2	32.4	39.4	46.2
10561	Northland Regional Council	Ahipara 2	106724	NA	NA	1614764	6109040	31.5			NA	NA	NA	4.84	2	NA	0.01	180	60.4	67.2	81.8	103.4	139.6	187.4	251.2	331.8	407.2
63	Northland Regional Council	COLVILLE	104890	2521803.399	6705898.85	1610879.91	6143752.398	55	49	55	Sand	Semi-confined	Horticultural	6.97	2	0.02	0.03	72	35	37.2	41.8	48.6	60	75.2	96	122.2	149.2
10541	Northland Regional Council	Colville 2	320108	NA	NA	1610817	6143765	92			NA	NA	NA	6.58	2	NA	0.01	180	60.4	67.2	81.8	103.4	139.6	187.4	251.2	331.8	407.2
65	Northland Regional Council	Far North Farms	102039	2529702.594	6690598.132	1618827	6128487	79	70	79	Shellbeds	Confined	Horticultural	15.79	2	0.01	0.01	180	60.4	67.2	81.8	103.4	139.6	187.4	251.2	331.8	407.2
62	Northland Regional Council	Green	105916	2632962.275	6613472.688	1722245	6051689	67	16	67	Basalt	Confined	Horticultural	6.60	1B	0.785	0.755	102	36.4	40.2	48.4	60.6	81	107.2	143.8	192	239.2
511	Northland Regional Council	NRC-JOHNSON (old)		2582750.27	6643338.944	1671917.234	6081353.012	88	20	84	Basalt	Semi-confined	Urban	8.07	1A	2.7		48	16	17.8	21.8	27.8	37.6	50.6	68.6	92.2	114.8
3280	Northland Regional Council	Johnson 2	109650	NA	NA	1672542.765	6079887.334	66.9			NA	NA	NA	16.71	NA	3	3	55	14.6	17	22	29.4	42	58.4	81	110	139.4
140	Northland Regional Council	Tara Mangawhai (old)		2647102.567	6564999.925	1736489.1	6003242.498	49	32	49	Basalt	Unconfined	Horticultural	14.79	1B	2.25		7	2.2	2.4	3	3.8	5.2	7.2	9.8	13.2	16.6
3281	Northland Regional Council	Tara Mangawhai 2	109653	NA	NA	1736532	6003241	48.8			NA	NA	NA	15.01	1B	1.9	1.8	31.1	4.8	5	5.6	6.6	8.6	13.6	68	88	107.2
2013	Northland Regional Council	Tutukaka Hotel	106545	2648792.624	6620000.815	1738030	6058312	67.5	12	55	Greywacke	Confined	Urban	2.21	1A	1.8	1.6	13	9.2	9.4	10	10.6	11.6	13	15	17.4	20
34	Taranaki Regional Council	BAYLY		2629096	6209036	1719030.686	5647169.138	77.7	72	77	Sand	Unknown	Agriculture	22.25	2	NA	0.01	170	57	63.4	77.4	98.4	132.2	177.6	238.4	316	390.4
33	Taranaki Regional Council	CARRINGTONRD		2604103	6231611	1694018.395	5669848.285	14	2	8	Sand	Unconfined	Agriculture	29.12	1B	0.72	0.52	3.5	2.2	2.2	2.4	2.6	3	3.4	4	4.8	5.6
30	Taranaki Regional Council	CORRIGAN		2623857	6185388	1713845.302	5623868.217	234.6	54	234	Sand	Confined	Agriculture	39.57	2	0.14	0.06	400	51	66.8	100.02	147.8	222	309.4	408.4	500.15	556.8
31	Taranaki Regional Council	MCCALLUM-2		2611460	6179731	1701150.154	5617862.187	171.3	64	171	Sand	Confined	Agriculture	34.45	2	0.03	0.02	120	44	48.4	57.8	72.2	95.8	126	168.6	223.6	278.8
32	Taranaki Regional Council	MCCALLUM-WELL		2611641	6179771	1701150.154	5617862.187	8.54			Sand	Unconfined	Agriculture	34.45	1B	2.6	3	10.5	0.2	0.2	0.5	0.6	9.8	13.6	18.8	25.8	32.8
41	Environment Canterbury	J39/0109		2359698	5637473	1449765.383	5075926.07	13.7			Gravel	Unknown	Agriculture	24.04	1A	4.2	4.6	20	6.6	7.4	9	11.6	15.6	21	28.4	38.2	47.8
36	Environment Canterbury	L36/0871		2449000	5711500	1539013.602	5149896.595	7.6			Gravel	Unknown	Agriculture	22.21	1A	4.5	6.5	3	1.4	1.4	1.6	2	2.4	3	3.8	4.8	5.8
40	Environment Canterbury	M35/1382		2472996	5746389	1563022.353	5184756.233	30.5	24	30	Gravel	Unconfined	Industrial	2.43	1B	0.46	0.495	1.5	0.6	0.6	0.6	0.8	1	1.4	1.8	2.2	2.8
39	Environment Canterbury	M35/6791		2472460	5743070	1562502.657	5181507.403	200.2	189	200	Gravel	Confined	Urban	1.72	1B	0.28	0.29	150	50.2	56	68.4	87	117	157.4	211.8	283	351.4
37	Environment Canterbury	N33/0205		2500910	5826910	1590906.388	5265266.001	27.5			Gravel	Semi-confined	Agriculture	67.81	1A	6.5	7.3	11	0.8	1.4	2.6	4.4	7.6	11.6	17.2	24.4	31.6
35	Environment Canterbury	O31/0156		2565757	5868436	1655678.371	5306732.263	53.2	22	28	Gravel	Confined	Agriculture	17.70	2	0.02	0.01	450	56.6	73.2	107.8	158.8	236	325.2	423.2	511	563.6
455	Environment Southland	Hilda Rd (F46/0195)	F46/0195	2183603	5427584	1273851.308	4865687.42	18			Gravel	Unconfined	Agriculture	27.51	1B	1.3	1.4	97.5	6	7.2	10	15.6	90	124	171.8	233.4	295
387	Environment Southland	SRC-CLARKE	SRC-CLARKE	2137998	5434940	1228172.04	4872948.166	33			Gravel	Unconfined	Agriculture	22.65	1B	1.3		117	39.2	43.6	53.2	67.8	92	123	166.6	222.6	279.2
387	Environment Southland	SRC-CLARKE	SRC-CLARKE	2137998	5434940	1228172.04	4872948.166	33			Gravel	Unconfined	Agriculture	22.65	1B	1.3		138	46.2	51.6	63	80.2	107.8	145	196.2	261.6	326
3327	Environment Southland	Moore (E46/0954)	E46/0954	NA	NA	1228168.03	4872950.161	31			NA	NA	NA	22.61	2	NA	0.01	180	60.4	67.2	81.8	103.4	139.6	187.4	251.2	331.8	407.2
389	Environment Southland	Ferguson (F46/0194)	F46/0194	2187121	5424734	1277305.647	4862829.927	9.4			Gravel	Unconfined	Agriculture	18.55	1A	7.05	8	4.5	2.2	2.4	2.6	3	3.6	4.6	5.8	7.2	8.8
395	Environment Southland	Hargest (F45/0170)	F45/0170	2194055	5443456	1284263.005	4881578.497	8			Gravel	Unconfined	Agriculture	17.23	1A	5.6	4.85	1.5	0.2	0.2	0.5	0.6	0.8	1.2	1.8	2.6	3.2
388	Environment Southland	Ryan (D45/0006)	D45/0006	2128238	5443541	1218383.654	4881530.778	5			Gravel	Unconfined	Agriculture	29.19	1A	6.4	6.4	4.5	1.2	1.4	1.8	2.4	3.2	4.4	6.2	8.4	10.6
469	Environment Southland	Miller (F45/0350)	F45/0350	2184361	5462028	1274536.017	4900152.977	5.8			Gravel	Unconfined	Agriculture	12.73	1A	2.3	2.4	10	4.8	5	5.6	6.6	8.2	10.2	13	16.6	20.2
390	Environment Southland	SRC-THOMPSON	E46/0104	2147455	5435595	1237635.416	4873617.492	6			Gravel	Unconfined	Agriculture	17.05	2	0.375	0.345	6.5	2	2.2	2.8	3.6	4.8	6.6	9	12.2	15.4
14521	Environment Southland	Thompson (E46/1304)	different well!	NA	NA	1237635.416	4873617.492				NA	NA	NA	17.05	1B	0.26	0.26	1.5	0.2	0.2	0.5	0.6	0.8	1.2	1.8	2.6	3.2
553	Marlborough District Council	P28W/0398		2577700	5968032	1528677	5413458	6			Sand	Unconfined	Horticultural	5.40	1B	0.19	0.155	0.03	0.01	0.01	0.01	0.01	0.01	0.01	0.01	0.01	0.02
351	Marlborough District Council	P28W/1634		2596850	5977780	1686836.954	5416076.341	3			Limestone	Unconfined	Urban	1.06	1A	0.57	0.335	2	0.6	0.6	0.8	1	1.4	2	2.8	3.8	4.6
351	Marlborough District Council	P28W/1634		2596850	5977780	1686836.954	5416076.341	3			Limestone	Unconfined	Urban	1.06	1A	0.57	0.335	13	4.2	4.6	5.8	7.4	10	13.6	18.4	24.6	31
456	Marlborough District Council	P28W/1733		2596368	5968788	1686354.18	5407087.307	83.5	45	49	Sand	Unconfined	Horticultural	4.09	2	0.01	0.01	11	5.6	5.8	6.6	7.6	9.2	11.2	14.2	18	21.8
437	Marlborough District Council	P28W/1945		2577550	5961100	1667503.038	5399389.18	60	14	60	Sand	Semi-confined	Horticultural	3.28	2	0.08	0.11	210	70.4	78.2	95.2	119.8	161.4	214.8	287.2	374.6	451.6
2016	Marlborough District Council	P28W/3009		2585132	5970342	1675125.053	5408643.077	6	5	6	Sand	Unconfined	Horticultural	7.88	1B	0.265	0.295	0.33	0.05	0.05	0.05	0.05	0.1	0.15	0.15	0.2	0.5
552	Marlborough District Council	P28W/3120		2588217	5966030	1678208.842	5404336.792	29.4	19	24	Sand	Confined	Urban	3.35	1B	1.2	1.1	1.5	0.2	0.2	0.5	0.6	0.8	1.2	1.8	2.6	3.2
512	Marlborough District Council	P28W/3217		2580200	5960500	1670566.156	5398702.011	141	55	140	Sand	Unknown	Agriculture	4.21	2	0.02	0.02	250	83.6	92.6	111.6	141	188.8	249.2	328	419.4	493.8
2015	Marlborough District Council	P28W/4402		2592353	5963999	1682326.609	5402292.816	25.5	22	25	Sand	Confined	Horticultural	6.28	2	0.13	0.13	10	1.2	1.6	2.8	4.4	7	10.4	15.2	21.4	27.6
70	Otago Regional Council	G40/0120		2214800	5610600	1304825.255	5048894.296	16	15	16	Gravel	Unconfined	Agriculture	5.50	1B	0.44	0.49	17	4.4	5	6.6	9	12.8	17.8	24.8	33.8	42.8
72	Otago Regional Council	G40/0129		2216000	5613400	1306024.394	5051697.146	26.4	25	26	Gravel	Unconfined	Horticultural	4.75	1B	0.14	0.11	15	3.8	4.6	5.8	8	11.2	15.8	21.8	29.8	37.8
71	Otago Regional Council	G41/0103		2213700	5576200	1303800.457	5014518.902	29.4	27	29	Gravel	Unconfined	Horticultural	1.90	1B	0.875	0.91	16	9.8	10.2	10.8	12	13.8	16.2	19.6	23.8	28.2
66	Otago Regional Council	G42/0119		2221800	5548900	1311883.354	4987153.938	40	31	40	Gravel	Unconfined	Horticultural	2.53	1B	0.73	0.71	4	2.4	2.4	2.6	3	3.4	4	4.8	5.8	7
67	Otago Regional Council	G42/0150		2222300	5549900	1312443.486	4988342.407	35	30	35	Gravel	Unconfined	Agriculture	1.62	1B	0.75	0.82	9	0.8	1.2	2.2	3.8	6.2	9.4	14	19.8	25.8
69	Otago Regional Council	G42/0160		2223600	5548200	1313757.531	4986401.414	32.3	28	32	Gravel	Unconfined	Agriculture	0.80	1B	0.65	0.635	3.5	1	1.2	1.4	1.8	2.6	3.6	4.8	6.6	8.2
68	Otago Regional Council	G42/0190		2222100	5545900	1312186.851	4984152.07	21.3	20	21	Gravel	Unconfined	Horticultural	2.86	1B	0.14	0.14	5.5	1.6	2	2.4	3	4.2	5.6	7.6	10.4	13
7	Tasman District Council	PUPU		2490480	6039800	1580493	5478096	0			Limestone	Confined	Horticultural	17.40	1B	0.4	0.44	10.15	1.4	1.6	2.2	3.2	5	9.2	16	25.2	34.4
11	Tasman District Council	WWD3115	Drummonds	2509260	6013000	1599274.536	5451290.491	9.4			Gravel	Unconfined	Horticultural	8.91	2	0.04	0.05	9.7	0.6	0.8	1.2	2.2	4.4	9	15.8	24.8	33.6
10	Tasman District Council	WWD32		2523760	5987240	1613768.185	5425538.763	38.1	32	38	Gravel	Confined	Horticultural	5.72	1A	12.2	10.65	35	1.8	3.8	7.8	14	24.2	37.6	56	80.4	104
74	Tasman District Council	WWD3216		2509890	6010500	1599904.231	5448791.374	14.5	11	14	Gravel	Unconfined	Horticultural	6.31	1B	2.4	2.3	1.5	0.01	0.02	0.05	0.1	0.2	0.8	1.6	2.6	3.8
4	Tasman District Council	WWD3314	Bensmen	2511840	6008422	1599914.258	5449801.009	6.18	4	6	Gravel	Unconfined	Horticultural	7.45	1A	0.92		15.4	0.2	0.5	0.6	1.2	14.6	19.4	26	34.8	43.4
3325	Tasman District Council	WWD23604	GGW3302	NA	NA	1601735.516	5447713.689	10			NA	NA	NA	1.28	1B	1.6	1.6	4.5	0.5	0.6	1	1.8	3	4.6	6.6	9.6	12.4
9	Tasman District Council	WWD37		2521850	5984980	1611858.685	5423279.654	24	19	23	Gravel	Confined	Horticultural	8.90	1A	14.8	11.45	16	0.8	1.6	3.4	6.2	10.8	17	25.4	36.4	47.4
5	Tasman District Council	WWD6601		2494600	6036620	1584542	5474845	55	33	54	Limestone	Confined	Agriculture	31.54	1B	2.1115	2.2	7	2.4	2.6	3.2	4	5.4	7.2	9.6	12.8	16
73	Tasman District Council	WWD802		2521250	5988160	1611236	5426480	8	5	8	Gravel	Unconfined	Horticultural	11.82	1A	2.45	3.05	3	1.8	1.8	2	2.2	2.4	2.8	3.4	4	4.6
8	Tasman District Council	GW8404		2508690	6004550			236	42	236	Gravel	Confined	Horticultural	10.83	2	0.01	0.01	140	61.8	66.2	76	90.8	114.2	146	190	246.2	302.2
6	Tasman District Council	WWD8407		2509130	6001370	1599144.162	5439664.681	337	41	220	Gravel	Confined	Horticultural	7.19	2	0.01	0.01	140	61.8	66.2	76	90.8	114.2	146	190	246.2	302.2
380	West Coast Regional Council	290 agnew		2349941	5817046	1439977.7	5255422.9	2.95			Gravel	Unknown	Agriculture	28.72	1B	1.1	1.2	2.5	0.6	0.6	0.8	1.2	1.8	2.4	3.4	4.6	5.8
382	West Coast Regional Council	288 bertacco		2391364	5872750	1481399	5311104	37	35	37	Gravel	Unknown	Agriculture	71.25	1B	4.1	4.75	4	1.2	1.4	1.8	2.2	3	4.2	5.6	7.6	9.4
381	West Coast Regional Council	WCRC-HUNTER		2392648	5877766	1482685.832	5316121.681	5			Gravel	Unknown	Agriculture	32.24	1B	2		4	1.2	1.4	1.8	2.2	3	4.2	5.6	7.6	9.4
2103	West Coast Regional Council	487 hunter2		NA	NA	1436943	5252973	5.49			NA	Unconfined	NA	37.97	1A	4.75	4.9	2	0.6	0.6	0.8	1	1.4	2	2.8	3.8	4.6
379	West Coast Regional Council	WCRC-LYNDALE	sealed in 2014	2346916	5814612	1436950.643	5252988.694	10	8	10	Gravel	Unknown	Agriculture	37.99	1B	0.915		3.5	1	1.2	1.4	1.8	2.6	3.6	4.8	6.6	8.2
2069	West Coast Regional Council	291A colemans	monitoring started in 2018	NA	NA	1482784	5316118				NA	NA	NA	32.84	NA	1	0.91	3.5	1	1.2	1.4	1.8	2.6	3.6	4.8	6.6	8.2
378	West Coast Regional Council	134 milne		2394615	5932928	1484662	5371262	24	7	22	Sand	Unknown	Agriculture	38.81	1B	0.12	0.17	4	1.2	1.4	1.8	2.2	3	4.2	5.6	7.6	9.4
1993	West Coast Regional Council	203 vandergeest		2389380	5882150	1479418	5320501	15			Gravel	Unknown	Agriculture	37.93	1A	4.5	4.7	1	0.2	0.2	0.2	0.5	0.6	0.8	1.2	1.8	2.2
384	West Coast Regional Council	289 waterworld		2343256	5830228	1433292	5268599	13	11	13	Gravel	Unknown	Urban	4.01	1B	0.78	0.79	4	1.2	1.4	1.8	2.2	3	4.2	5.6	7.6	9.4
383	West Coast Regional Council	292 anderson		2349530	5808062	1439562	5246434	10			Gravel	Unknown	Agriculture	33.78	1B	1.2	1.2	3	0.8	1	1.2	1.6	2.2	3	4	5.6	7
